# Supplementary material for: The CHI3L1-neutrophil axis drives immune suppression and breast cancer metastatic dissemination
Source: JCI Insight. 2026 Feb 3;11(6):e199307. doi: 10.1172/jci.insight.199307 (PMC13043092; doi:10.1172/jci.insight.199307)
Supplement: Supporting data values [file jciinsight-11-199307-s294.xlsx]

## Sheet: Fig. 1c
Fig. 1c		WT	Chi3l1 OE	Stat3-/-	Stat3-/- Chi31 OE
		50.0964	30.9982	6.03483	29.3424
		45.4386	38.4282	13.2296	23.1831
		63.5553	52.3736	6.82098	28.8526
		64.9794	36.618	4.13396	15.3262
		37.6401	39.1568	20.2737	29.158
		40.5764		14.5054	16.6197
		41.0786		9.50244	36.4431
		36.8844		16.7194	29.659
		30.5372		6.3172	23.5487
		45.2624		8.88519	24.5628
		28.5332		13.8818	20.6684
		34.0065			36.6686

## Sheet: Fig. 1d
Fig. 1d		WT	Chi3l1 OE	Stat3-/-	Stat3-/- Chi3l1 OE
		5.98462	33.9123	2.02151	22.0252
		9.98123	24.6999	1.47566	19.4644
		17.7194	20.4925	3.99336	8.37993
		25.0083	35.0361	1.75674	12.297
		23.5562	27.164	1.69815	11.9598
		12.1462	31.9794	6.57485	17.1644
		27.0857	19.996	3.31941	15.5183
		27.8243		3.28141	21.9189
		26.1094		2.10546	16.3436
		22.2336		5.36809	10.1595
		22.4154		5.6435

## Sheet: Fig. 1f
Fig. 1f		days	MIC WT	MIC Chi3l1 OE	MIC Stat3-/-	MIC Stat3-/- Chi3l1 OE
		36	1
		68	1
		60	1
		45	1
		96	1
		25	1
		68	1
		48	1
		96	1
		62	1
		63	1
		50	1
		80	1
		48	1
		34	1
		38	1
		40	1
		42	1
		45	1
		85	1
		360	0
		90	1
		360	0
		63	1
		80	1
		27	1
		250	0
		250	0
		360	0
		21		1
		21		1
		21		1
		48		1
		27		1
		27		1
		29		1
		29		1
		29		1
		29		1
		12		1
		37		1
		29		1
		17		1
		8		1
		17		1
		20		1
		17		1
		20		1
		17		1
		193			1
		348			0
		348			0
		348			0
		248			0
		-116			1
		184			1
		211			0
		247			1
		271			1
		348			0
		197			1
		197			1
		212			1
		348			0
		317			1
		242			1
		360			0
		360			0
		360			0
		360			0
		360			0
		236			1
		210			1
		360			0
		218			0
		218			0
		218			0
		218			0
		350			0
		259			0
		84			0
		360			0
		360			0
		360			0
		360			0
		360			0
		360			0
		46				1
		46				1
		93				1
		110				1
		65				1
		360				0
		65				1
		60				1
		108				1
		78				1
		63				1
		48				1
		134				1
		82				1
		156				0
		96				1
		65				1
		187				0
		38				1
		36				1
		84				0
		250				0
		78				1
		95				1
		84				0
		84				0
		84				0
		84				0

## Sheet: Fg. 2c
Fig. 2c		WT	Chi3l1 OE	Stat3-/-	Stat3-/- Chi3l1 OE
		1.54208	0.668397	3.79917	3.45225
		4.0494	0.128286	5.04452	2.00064
		1.59946	0.135306	6.10956	1.26697
		2.15403	0.234651	5.41665	1.65929
		1.51496	0.782427	4.23245	2.24207
			0.7013	3.90343	4.28571
			0.076152		1.20095
			0.178167		1.50213
					1.4055

## Sheet: Fig. 2d
Fig. 2d		WT	Chi3l1 OE	Stat3-/-	Stat3-/- Chi3l1 OE
		0.128733	0.039108	0.463362	0.197216
		0.207267	0.038728	0.560124	0.106477
		0.220083	0.063143	0.375318	0.093069
		0.148768	0.009643	0.435058	0.05531
		0.22555	0.04408	0.323798	0.27871
			0.049464	0.58928	0.0812314
			0.004008		0.071344
			0.007636		0.089821
					0.083633

## Sheet: Fig. 2e
Fig. 2e		WT	Chi3l1 OE	Stat3-/-	Stat3-/- Chi3l1 OE
		1.9353	0.764021	6.40731	3.7631
		2.32569	0.173673	6.51107	2.37445
		1.65415	0.180799	10.7089	1.69136
		2.30088	0.226391	5.95881	2.10997
		1.9879	0.653796	4.33469	2.76387
			0.633429	3.73869	1.48516
			0.115207		0.052128
			0.222825		1.43851
					0.012681

## Sheet: Fig. 2f
Fig. 2f		WT	Chi3l1 OE	Stat3-/-	Stat3-/- Chi3l1 OE
		0.485951	0.017348	0.960505	0.334456
		0.361736	0.010225	0.833625	0.14911
		0.428779	0.066327	1.36501	0.257338
		0.311736	0.211156	1.38181	0.029892
		0.543274	0.086999	1.42501	0.101288

## Sheet: Fig. 2g
Fig. 2g		WT	Chi3l1 OE	Stat3-/-	Stat3-/- Chi3l1 OE
		1.58284	4.53465	0.3249	0.900385
		2.03155	6.01618	0.269173	1.098
		1.94646	2.66753	0.415942	1.08282
		1.1787	2.52512	0.141217	0.95793
		1.74306	3.63791	0.31896	1.35763
			2.67293	0.30368	1.76903
			2.31827		0.926138
			2.92644		1.3809
					1.28933

## Sheet: Fig. 2i
Fig. 2i		WT	Chi3l1 OE	Stat3-/-	Stat3-/- Chi3l1 OE
		0.792611	3.1486	0.237813	0.755903
		0.712486	1.05918	0.155684	0.843591
		0.960433	2.11047	0.19209	1.12382
		0.716125	1.12235	0.199153	1.75774
		0.848217	2.50967	0.245114	1.56602
			1.05994	0.277658	1.17248
			1.14392		1.24792
			2.21155		0.86162
					1.00086

## Sheet: Fig. 2j
Fig. 2j		WT	Chi3l1 OE	Stat3 k/o	Stat3 k/o Chi3l1 OE
		0.436921	0.355398	0.0570085	0.2787
		0.357266	0.284204	0.090209	0.409544
		0.405015	0.417795	0.048401	0.185006
		0.198985	0.649181	0.087134	0.258143
		0.167123	0.57207	0.025357	0.232631
			0.605526	0.076626	0.473517
			0.499655		0.308933
			0.905586		0.347562
					0.335437

[truncated: 149 more sheets: Fig. 2k, Fig. 3b, Fig. 3d, Fig. 3e, Fig. 3f, Fig. 3h, Fig. 3i, Fig. 3j, Fig. 3L, Fig. 3n, Fig. 3o, Fig. 3p, Fig. 3r, Fig. 3s, Fig. 3t, Fig. 4b, Fig. 4c, Fig. 4d, Fig. 4g, Fig. 4h …]
